# Supplementary material for: Structural basis for mechanotransduction in a potassium-dependent mechanosensitive ion channel
Source: Nat Commun. 2022 Nov 12;13:6904. doi: 10.1038/s41467-022-34737-0 (PMC9653487; doi:10.1038/s41467-022-34737-0)
Supplement: Supplementary file 8 — Source Data [file 41467_2022_34737_MOESM8_ESM.xlsx]

## Sheet: Figure S2A
	Conditions:
	Constructs:	pET300-EcMscK WT				Cell line:	pB113 (mscs-, msck-)
		pET300-EcMscK-W914A
		pET300-EcMscK-G924S
	Buffers:	KCl symmetric:			NaCl symmetric:
		200mM KCl			200mM NaCl
		90mM MgCl2			90mM MgCl2
		2mM CaCl2			2mM CaCl2
		5mM HEPES			5mM HEPES
		+ 400mM Sucrose in bath			+ 400mM Sucrose in bath
		pH 7.2			pH 7.2
	Unitary conductance:
	WT KCl					G924S NaCl					G924S KCl					W914A KCl
	Patch #	Trace	pS			Patch #	Trace	pS			Patch #	Trace	pS			Patch #	Trace	pS
	1	21o23003	776			2	21n19014	831.034			1	21d06003	936.667			1	22121011	906.667
	3	21o23020	791			3	21n19024	881.481			2	21d06007	930			3	22121021	870
	4	21o23024	755			5	21n19036	873.333			7	21d07038	926.667			4	22121027	961.29
	5	21o23028	741.667			6	21n19045	816.667			3	21d13018	1106.67			5	22121033	957.143
	2	21o26010	810			6	21d10036	876.923			1	21d14009	926.667			6	22121039	962.963
	3	21o26015	885			7	21d10043	840.741			2	21d14015	880			7	22121044	973.333
	4	21o26035	914.286			2	21d21009	806.667			4	21d15023	960
	3	21d14022	966.667								5	21d16026	920				AVG	938.566
	4	21d14029	960				AVG	846.692			1	21d17003	936.667				STDEV	40.9496
	5	21d14033	952				STDEV	30.5999			2	21d17008	900				SE	18.3132
	1	21d23005	973.5				SE	12.4923			4	21d20016	980				N	6
	2	21d23008	976.19				N	7
	3	21d23013	977.5									AVG	945.758
	4	21d23018	1025									STDEV	59.5742
	5	21d23022	920									SE	18.839
												N	11
		AVG	894.921
		STDEV	94.6725
		SE	25.3023
		N	15
	Unitary conductance (pS) in symmetric buffers - T-test
	Construct				WT	G924S	G924S	W914A
	Buffers				KCl	NaCl	KCl	KCl
	N				15	7	11	6
	Student’s t-test
	2-tails, unpaired (same variance)					0.209387	0.131972	0.296743
	all versus WT, P

## Sheet: Figure S2B
	Conditions:
	Constructs:	pET300-EcMscK WT				Cell line:	pB113 (mscs-, msck-)
		pET300-EcMscK-W914A
		pET300-EcMscK-G924S
	Buffers:	KCl symmetric:			NaCl symmetric:
		200mM KCl			200mM NaCl
		90mM MgCl2			90mM MgCl2
		2mM CaCl2			2mM CaCl2
		5mM HEPES			5mM HEPES
		+ 400mM Sucrose in bath			+ 400mM Sucrose in bath
		pH 7.2			pH 7.2
	Tension sensitivity, MscL/MscK:
	WT KCl							G924S NaCl							G924S KCl							W914A KCl
		Pressure, mmHg:							Pressure, mmHg:							Pressure, mmHg:							Pressure, mmHg:
	Trace	First MscK	MscL		Ratio			Trace	First MscK	MscL		Ratio			Trace	First MscK	MscL		Ratio			Trace	First MscK	MscL		Ratio
	21o23003	-69.7	-145.5		2.08752			21n19014	-102	-173		1.69608			21d06012	-73.1	-154		2.1067			22121008	-25.5	-88		3.45098
	21o26017	-61.5	-130.9		2.12846			21n19021	-37.9	-77.6		2.04749			21d07039	-26	-164		6.30769			22121026	-47.5	-129		2.71579
	21o26034	-87.5	-169.5		1.93714			21n19038	-43.4	-96.9		2.23272			21d14009	-41.1	-133		3.23601			22121033	-54	-111		2.05556
	21o26035	-78.1	-156.6		2.00512			21n19047	-65.7	-117.4		1.78691			21d17003	-18	-101		5.61111			22121038	-35	-110		3.14286
	21d14024	-92.8	-152		1.63793			21d10036	-61.4	-150		2.443			21d20017	-21.5	-98		4.55814			22121044	-42	-130		3.09524
	21d14029	-29.2	-78.4		2.68493			21d10043	-56.4	-102		1.80851
	21d14033	-49.1	-96		1.95519			21d21009	-43	-72.6		1.68837						AVG	4.36393						AVG	2.89208
	21d23005	-63	-105		1.66667													STDEV	1.71309						STDEV	0.53558
	21d23018	-79.5	-104		1.30818						AVG	1.95758						SE	0.856543						SE	0.26779
											STDEV	0.292011						N	5						N	5
				AVG	1.93457						SE	0.119213
				SE	0.135875						N	7
				N	9
	Gating thresholds in symmetric buffers, p(MscL) : P(MscK) - T-test
					WT	G924S	G924S	W914A
	Buffers				KCl	NaCl	KCl	KCl
	N				9	7	5	5
	Student’s t-test
	2-tails, unpaired (same variance)					0.897403	0.00123741	0.00212271
	all versus WT, P
